# Supplementary material for: ﻿Metabarcoding of insect-associated fungal communities: a comparison of internal transcribed spacer (ITS) and large-subunit (LSU) rRNA markers
Source: MycoKeys. 2022 Mar 8;88:1–33. doi: 10.3897/mycokeys.88.77106 (PMC8924126; doi:10.3897/mycokeys.88.77106)
Supplement: Supplementary material 6 — Table S2. Class level identification of OTUs showing the number of OTUs produced with ITS2 and LSU and the proportion of the total OTU set on the rarefied data [file mycokeys-88-001-s006.xlsx]

## Sheet: Sup.Tab.1
Class	n.OTUs.ITS2	Prop.OTUs.ITS2	n.OTUs.LSU	Prop.OTUs.LSU	ITS2:LSU_ratio
Agaricomycetes	48	4.07	34	6.15	1.41
Agaricostilbomycetes	2	0.17	1	0.18	2.00
Archaeorhizomycetes	1	0.08	0	0	0
Chytridiomycetes	1	0.08	0	0	0
Cystobasidiomycetes	6	0.51	2	0.36	3.00
Dothideomycetes	118	10	31	5.61	3.81
Eurotiomycetes	48	4.07	12	2.17	4.00
Exobasidiomycetes	16	1.36	3	0.54	5.33
Lecanoromycetes	16	1.36	4	0.72	4.00
Leotiomycetes	90	7.63	11	1.99	8.18
Microbotryomycetes	19	1.61	2	0.36	9.50
Mucoromycetes	17	1.44	0	0	0
Orbiliomycetes	2	0.17	0	0	0
Pezizomycetes	16	1.36	1	0.18	16.00
Pucciniomycetes	3	0.25	3	0.54	1.00
Saccharomycetes	37	3.14	6	1.08	6.17
Sordariomycetes	79	6.69	45	8.14	1.76
Spizellomycetes	1	0.08	0	0	0
Taphrinomycetes	9	0.76	1	0.18	9.00
Tremellomycetes	72	6.1	7	1.27	10.29
Tritirachiomycetes	1	0.08	0	0	0
Ustilaginomycetes	8	0.68	0	0	0
Wallemiomycetes	4	0.34	1	0.18	4.00
Atractiellomycetes	0	0	1	0.18	0
Misclassified	112	9.49	62	11.21	2.20
Unclassified	454	38.47	326	58.95	1.39
Total:	1180	1	553	1
	Classified:	61.53		41.05
